# Supplementary material for: Coumarin–Thiourea Hybrids: Structural Features Governing CA Inhibition and Antiproliferative Effects
Source: Int J Mol Sci. 2026 Apr 23;27(9):3743. doi: 10.3390/ijms27093743 (PMC13163854; doi:10.3390/ijms27093743)
Supplement: Supplementary file 1 [file ijms-27-03743-s001.zip]

Archive with 1 entries (1 files):
- ijms-4191070-supplementary.pdf
